# Supplementary material for: Proteomic analysis of human follicular fluid associated with successful in vitro fertilization
Source: Reprod Biol Endocrinol. 2017 Jul 27;15:58. doi: 10.1186/s12958-017-0277-y (PMC5530927; doi:10.1186/s12958-017-0277-y)
Supplement: Supplementary file 1 — The information of antibodies and secondaries for Western blotting. (XLSX 10 kb) [file 12958_2017_277_MOESM1_ESM.xlsx]

## Sheet: Sheet1
Antibody information
SwissProt AC	Name protein description	company	product number
P02788	lactotransferrin	abcam	ab109000
P02753	Retinol-binding protein 4	abcam	ab109193
P02774	Vitamin D-binding protein	abcam	ab81307
secondary information
name		company	product number
Peroxidase-conjugated affinipure goat anti-rabbit IgG		Zhong-Shan Biotechnology, Beijing	ZB-2301
